# Supplementary material for: Characteristic Changes of the Stance-Phase Plantar Pressure Curve When Walking Uphill and Downhill: Cross-Sectional Study
Source: J Med Internet Res. 2024 May 8;26:e44948. doi: 10.2196/44948 (PMC11112465; doi:10.2196/44948)
Supplement: Multimedia Appendix 1 [file jmir_v26i1e44948_app1.xlsx]

## Sheet: Tabelle1
f_mean_stance_Mean_All	f_mean_load_Mean__All	f_mean_mid_Mean_All	f_mean_unload_Mean_All	f_z_2_Mean_All	f_z_3_Mean_All	f_z_4_Mean_All	loading_slope_Mean	unloading_slope_Mean	Slope	Sex	Body weight	Body height	MaxGripStrengthMaximalwert	Age	BMI
0.802438	0.984575	0.889153	0.452325	1.51845	0.585784	0.770354	13.052	-4.59065	-20	M	86.6	190	44.1	47	22.7895
0.791707	0.804982	0.858574	0.602323	1.23826	0.679237	0.86476	7.90935	-5.93138	-20	M	82	180	40.1	33	22.7778
0.885527	1.22041	0.924081	0.519869	1.59365	0.608576	0.912348	18.1016	-5.84958	-20	M	94.8	178	45.2	60	26.6292
0.863876	1.05445	0.978971	0.491202	1.50156	0.724744	0.827466	9.87759	-5.04387	-20	M	119.5	185	48.3	62	32.2973
0.658309	0.637962	0.757641	0.46655	1.06964	0.594579	0.758582	5.0169	-4.4776	-20	M	104	203	54.3	32	25.6158
1.254	1.33428	1.4178	0.931286	1.73328	1.21868	1.45367	15.4547	-6.74837	-20	W	43.9	159	24	25	13.805
1.08889	1.19855	1.30844	0.677479	1.77697	1.08848	1.25089	7.63269	-6.91876	-20	M	63.4	166	21	87	19.0964
0.977434	1.11262	1.05697	0.703395	1.53697	0.840914	1.0529	8.61889	-6.07432	-20	M	70.8	175	39.4	72	20.2286
1.04617	1.27949	1.21523	0.587506	1.82398	0.899753	1.01389	10.1575	-4.50554	-20	M	70.4	170	37.2	67	20.7059
0.902212	1.11088	0.916631	0.607884	1.50949	0.574457	0.937239	10.1554	-6.53338	-20	M	74	187	34.7	27	19.7861
1.19302	1.51662	1.2528	0.673228	2.13373	0.795175	1.16798	14.0614	-8.94028	-20	W	56.8	163	24	25	17.4233
0.994923	1.34856	1.01023	0.532403	1.89996	0.556618	0.850324	9.89416	-6.00635	-20	W	68.9	163	19.6	57	21.135
0.595996	0.844545	0.624515	0.279722	1.19744	0.3513	0.389331	10.0693	-2.37301	-20	W	78.9	167	29.5	45	23.6228
0.903662	1.08103	0.974331	0.613733	1.47551	0.730112	0.980187	14.8545	-5.87125	-20	W	59	165	22.8	27	17.8788
0.487253	0.518734	0.535867	0.363718	0.72122	0.417369	0.537402	5.68564	-2.24103	-20	W	102	163	29.6	50	31.2883
0.510896	0.578921	0.59448	0.35267	0.789661	0.484123	0.547745	5.20132	-2.5426	-20	M	92	178	35.4	63	25.8427
0.913515	1.06692	1.00186	0.595247	1.48519	0.755119	0.919165	8.77038	-5.70407	-20	M	85.3	190	65.2	36	22.4474
1.1949	1.50981	1.37175	0.657464	2.13415	1.01204	1.24474	14.8616	-7.77128	-20	W	59.5	170	28.5	34	17.5
0.771839	0.980568	0.829815	0.439478	1.33102	0.560206	0.671063	11.1644	-3.77094	-20	W	58	163	24.5	25	17.7914
0.757418	0.965131	0.816676	0.483542	1.41378	0.538336	0.853875	13.6587	-5.31446	-20	M	89.3	169	43.9	32	26.4201
1.20902	1.67461	1.28581	0.664439	2.23277	0.840086	1.0642	21.6324	-7.38173	-20	W	49.1	157	26.3	51	15.6369
0.572173	0.570764	0.648026	0.44024	0.803397	0.535807	0.637556	5.24457	-3.28535	-20	W	91.5	173	30.8	59	26.4451
0.950193	1.15664	1.02285	0.62692	1.65885	0.745178	0.979797	14.8412	-6.27388	-20	M	78.5	187	44.2	28	20.9893
0.80821	0.847695	0.888459	0.593586	1.3367	0.652391	0.972886	4.96618	-6.38729	-20	M	67	185	38.7	18	18.1081
0.874893	1.09971	0.959628	0.476222	1.55396	0.647484	0.772115	11.2514	-4.08306	-20	W	63.7	162	23.4	23	19.6605
0.770016	0.939378	0.901919	0.411184	1.40199	0.658396	0.868854	11.1691	-5.97728	-20	M	170.8	192	68.7	49	44.4792
0.718886	0.973539	0.798793	0.367314	1.29417	0.486123	0.499621	17.7438	-3.48641	-20	W	85.2	154	30.8	61	27.6623
0.589256	0.551613	0.733177	0.488139	0.856172	0.667556	0.71144	2.91097	-2.70657	-20	M	102.5	182	36.1	63	28.1593
0.798258	1.06742	0.834711	0.486294	1.44097	0.513522	0.709178	13.6085	-3.77286	-20	W	57.3	174	20.6	24	16.4655
0.683478	0.833118	0.752021	0.433801	1.1683	0.552443	0.66157	6.12415	-3.5489	-20	W	77.2	174	24.8	65	22.1839
0.725779	0.781498	0.773528	0.533902	1.06612	0.601697	0.765833	6.95016	-5.17683	-20	M	83.1	173	37.1	65	24.0173
0.704682	0.758056	0.807076	0.436198	1.20777	0.608215	0.741677	7.55336	-5.12296	-20	M	167	183	60	42	45.6284
1.146	1.58733	1.21879	0.629806	2.11639	0.796298	1.00873	20.5049	-6.99697	-20	W	51.8	163	23.5	24	15.8896
0.78211	1.03623	0.874151	0.444451	1.40795	0.577276	0.634515	12.1044	-3.57017	-20	W	67.2	174	38	36	19.3103
1.21147	1.65394	1.23195	0.717386	2.11926	0.766711	1.00983	20.2253	-6.96044	-20	W	50.8	165	23.2	26	15.3939
0.933603	0.891079	1.29762	0.694579	1.68582	1.00894	1.35071	10.6191	-5.72286	-20	M	79	178	42.7	30	22.191
1.22385	1.4013	1.35889	0.686028	2.12764	0.955789	1.03652	7.88609	-8.07637	-20	W	52.3	167	30.1	45	15.6587
1.21159	1.25257	1.37784	0.870431	1.83119	1.11598	1.30968	11.9522	-6.8005	-20	W	85	174	50.8	40	28.1
0.920763	1.11468	0.972528	0.598002	1.60633	0.71229	0.877759	9.57139	-5.6292	-20	M	88	190	53.9	36	24.4
0.781736	0.952096	0.863435	0.477391	1.30895	0.605518	0.709558	8.76265	-3.74724	-20	M	90	186	54	65	26
0.819288	0.951538	0.903226	0.523621	1.46075	0.640653	0.882528	12.0405	-5.34784	-15	M	86.6	190	44.1	47	22.7895
0.837873	0.907201	0.90613	0.609504	1.35485	0.698636	0.878681	7.95911	-5.93016	-15	M	82	180	40.1	33	22.7778
0.885835	1.09787	0.942853	0.575588	1.4593	0.693923	0.964344	15.3592	-6.52243	-15	M	94.8	178	45.2	60	26.6292
0.890478	1.01995	0.976445	0.592311	1.4726	0.762626	0.913296	9.43985	-5.555	-15	M	119.5	185	48.3	62	32.2973
0.668426	0.632115	0.771703	0.484871	1.0344	0.631649	0.794254	6.63407	-4.44739	-15	M	104	203	54.3	32	25.6158
1.25082	1.36236	1.34919	0.934586	1.81394	1.0872	1.39064	14.828	-8.27661	-15	W	43.9	159	24	25	13.805
1.12914	1.16187	1.3849	0.7574	1.73708	1.19896	1.38167	6.86044	-8.26914	-15	M	63.4	166	21	87	19.0964
0.992518	1.11421	1.0787	0.712627	1.58842	0.847588	1.095	7.82026	-6.05341	-15	M	70.8	175	39.4	72	20.2286
1.07858	1.2082	1.24216	0.699005	1.72725	1.01408	1.24109	10.2709	-5.98504	-15	M	70.4	170	37.2	67	20.7059
0.912804	1.0623	0.941386	0.651162	1.4737	0.620478	1.00482	9.51846	-6.7025	-15	M	74	187	34.7	27	19.7861
1.1732	1.34636	1.27375	0.776462	1.99131	0.922201	1.27033	13.1988	-8.36487	-15	W	56.8	163	24	25	17.4233
0.993012	1.3098	1.00883	0.602693	1.81964	0.589412	0.942741	7.99777	-6.48445	-15	W	68.9	163	19.6	57	21.135
0.608826	0.798858	0.643349	0.332605	1.17304	0.406336	0.469161	7.9778	-2.87969	-15	W	78.9	167	29.5	45	23.6228
1.0121	1.29106	1.07862	0.651572	1.80828	0.7364	1.05826	19.1291	-6.85967	-15	W	59	165	22.8	27	17.8788
0.505647	0.510614	0.556382	0.405721	0.698512	0.453042	0.599393	5.46299	-2.33668	-15	W	102	163	29.6	50	31.2883
0.529968	0.58689	0.622999	0.384469	0.797061	0.528781	0.590451	5.44244	-2.65871	-15	M	92	178	35.4	63	25.8427
0.921393	1.03777	1.01304	0.638474	1.48024	0.777698	0.966974	8.83022	-6.14905	-15	M	85.3	190	65.2	36	22.4474
1.21968	1.43116	1.42093	0.742065	2.04035	1.09505	1.37677	16.1042	-8.65115	-15	W	59.5	170	28.5	34	17.5
0.783661	0.947922	0.83986	0.506484	1.30165	0.602587	0.7455	10.2289	-4.02426	-15	W	58	163	24.5	25	17.7914
0.796077	1.05555	0.872536	0.462655	1.53438	0.588653	0.816412	14.8498	-5.20329	-15	M	89.3	169	43.9	32	26.4201
1.22504	1.57307	1.29479	0.783091	2.15291	0.869688	1.18739	16.2383	-8.64001	-15	W	49.1	157	26.3	51	15.6369
0.568422	0.568121	0.630446	0.464299	0.752121	0.544176	0.664544	5.07987	-3.45822	-15	W	91.5	173	30.8	59	26.4451
0.955607	1.08519	1.03115	0.692677	1.53957	0.800252	1.05671	14.0105	-7.86166	-15	M	78.5	187	44.2	28	20.9893
0.807792	0.767518	0.884736	0.694703	1.20003	0.646053	1.09511	5.00773	-7.16713	-15	M	67	185	38.7	18	18.1081
0.866392	1.03792	0.963757	0.495855	1.48874	0.691626	0.808186	10.6649	-4.4288	-15	W	63.7	162	23.4	23	19.6605
0.768228	0.90123	0.921681	0.435316	1.35735	0.720376	0.890008	9.61289	-5.85238	-15	M	170.8	192	68.7	49	44.4792
0.716947	0.925528	0.808468	0.395054	1.26639	0.54948	0.563629	18.9788	-3.80947	-15	W	85.2	154	30.8	61	27.6623
0.618679	0.563503	0.769947	0.530328	0.862258	0.717389	0.775387	2.91793	-2.68887	-15	M	102.5	182	36.1	63	28.1593
0.80353	1.01079	0.843386	0.53078	1.39353	0.57696	0.781477	11.9022	-4.21105	-15	W	57.3	174	20.6	24	16.4655
0.693373	0.812929	0.774035	0.47645	1.13834	0.596642	0.698174	5.72375	-3.88765	-15	W	77.2	174	24.8	65	22.1839
0.739562	0.75545	0.798649	0.587087	1.05042	0.636225	0.834471	6.53602	-5.74729	-15	M	83.1	173	37.1	65	24.0173
0.714712	0.757406	0.818865	0.470002	1.20169	0.641172	0.797712	8.00321	-5.10662	-15	M	167	183	60	42	45.6284
1.16118	1.49108	1.2273	0.742273	2.04069	0.824357	1.1255	15.3919	-8.18966	-15	W	51.8	163	23.5	24	15.8896
0.844273	0.945163	0.889366	0.609459	1.29906	0.661256	0.899473	9.35233	-6.37797	-15	W	67.2	174	38	36	19.3103
1.20134	1.5635	1.22716	0.790533	2.04002	0.784614	1.24656	12.0851	-7.98132	-15	W	50.8	165	23.2	26	15.3939
1.09622	1.31953	1.18791	0.729045	1.81561	0.804295	1.2196	14.6772	-6.16378	-15	M	79	178	42.7	30	22.191
1.20253	1.32553	1.35017	0.738018	2.0083	1.04167	1.14232	8.73567	-9.38555	-15	W	52.3	167	30.1	45	15.6587
1.2241	1.29784	1.37026	0.896299	1.86375	1.13155	1.30824	12.01	-7.54492	-15	W	85	174	50.8	40	28.1
0.914816	1.02405	0.971115	0.648303	1.54185	0.719981	0.955838	7.85873	-6.15842	-15	M	88	190	53.9	36	24.4
0.79113	0.909514	0.861885	0.52387	1.24383	0.628474	0.8098	9.10258	-4.2633	-15	M	90	186	54	65	26
0.801055	0.845691	0.881399	0.588224	1.22869	0.692417	0.938252	9.32311	-6.21839	-10	M	86.6	190	44.1	47	22.7895
0.831178	0.849719	0.916339	0.626544	1.28111	0.753983	0.930443	6.90053	-6.12873	-10	M	82	180	40.1	33	22.7778
0.877573	0.999942	0.944952	0.622027	1.31633	0.728476	1.04457	14.5344	-7.2692	-10	M	94.8	178	45.2	60	26.6292
0.89349	0.944666	0.98314	0.672007	1.3816	0.800534	1.00723	7.83753	-6.09023	-10	M	119.5	185	48.3	62	32.2973
0.676154	0.615792	0.782092	0.521794	0.990891	0.659336	0.847306	6.90281	-4.88931	-10	M	104	203	54.3	32	25.6158
1.2454	1.28919	1.34351	0.980993	1.71201	1.10888	1.45596	13.5821	-8.78698	-10	W	43.9	159	24	25	13.805
1.10081	1.1935	1.3579	0.719035	1.79766	1.13099	1.29275	8.31376	-7.18243	-10	M	63.4	166	21	87	19.0964
1.02662	1.15646	1.1105	0.73779	1.66035	0.842087	1.11272	7.69766	-6.36433	-10	M	70.8	175	39.4	72	20.2286
1.00382	0.959916	1.14706	0.773688	1.38197	0.967394	1.3272	6.88541	-6.88119	-10	M	70.4	170	37.2	67	20.7059
0.931753	1.06301	0.976626	0.693005	1.48712	0.671836	1.07036	11.0097	-6.50373	-10	M	74	187	34.7	27	19.7861
1.20471	1.2172	1.32438	0.911897	1.78574	1.03861	1.49934	11.7964	-10.3954	-10	W	56.8	163	24	25	17.4233
0.983612	1.22196	1.0041	0.663635	1.70928	0.641184	1.02321	5.72999	-7.14521	-10	W	68.9	163	19.6	57	21.135
0.610533	0.7512	0.649751	0.382734	1.09524	0.458863	0.533971	6.40701	-3.25734	-10	W	78.9	167	29.5	45	23.6228
1.03157	1.22718	1.10228	0.723624	1.72938	0.788166	1.1833	15.3915	-7.84693	-10	W	59	165	22.8	27	17.8788
0.447746	0.482402	0.509134	0.354145	0.670529	0.431662	0.528766	4.57827	-2.24655	-10	W	102	163	29.6	50	31.2883
0.536882	0.566086	0.627808	0.413711	0.763685	0.552661	0.623107	4.99987	-2.70985	-10	M	92	178	35.4	63	25.8427
0.935808	0.972164	1.02907	0.726224	1.41935	0.820531	1.06941	7.7215	-6.79839	-10	M	85.3	190	65.2	36	22.4474
1.22627	1.3637	1.42159	0.804102	1.92284	1.1707	1.42186	15.2337	-9.14275	-10	W	59.5	170	28.5	34	17.5
0.77331	0.847912	0.831213	0.586449	1.17554	0.633406	0.890006	8.45821	-4.41602	-10	W	58	163	24.5	25	17.7914
0.834257	1.02132	0.912912	0.530629	1.44578	0.665425	0.90939	14.906	-5.95736	-10	M	89.3	169	43.9	32	26.4201
1.2348	1.47637	1.31475	0.863994	2.10436	0.900623	1.34017	11.4799	-9.49611	-10	W	49.1	157	26.3	51	15.6369
0.599541	0.557693	0.672956	0.526059	0.739403	0.615172	0.72649	4.85509	-3.68492	-10	W	91.5	173	30.8	59	26.4451
0.933337	1.00537	1.00823	0.708692	1.37695	0.823262	1.09974	12.6633	-7.83292	-10	M	78.5	187	44.2	28	20.9893
0.829966	0.742037	0.923361	0.734946	1.13576	0.728315	1.1409	5.17538	-7.76793	-10	M	67	185	38.7	18	18.1081
0.857162	0.994658	0.966921	0.519708	1.40587	0.743364	0.839328	9.05712	-4.57458	-10	W	63.7	162	23.4	23	19.6605
0.784144	0.854914	0.953713	0.501827	1.28842	0.778386	0.982051	8.03702	-5.89168	-10	M	170.8	192	68.7	49	44.4792
0.709253	0.88994	0.787311	0.394183	1.22585	0.532767	0.544618	16.5178	-4.17834	-10	W	85.2	154	30.8	61	27.6623
0.588264	0.520546	0.727778	0.52585	0.787803	0.679138	0.765439	2.50078	-2.6381	-10	M	102.5	182	36.1	63	28.1593
0.802968	0.940833	0.858454	0.562605	1.30501	0.636147	0.832814	10.8784	-4.48837	-10	W	57.3	174	20.6	24	16.4655
0.701499	0.781602	0.805339	0.52208	1.0832	0.667796	0.753071	4.83761	-3.83981	-10	W	77.2	174	24.8	65	22.1839
0.749814	0.730582	0.816486	0.636349	1.01503	0.660585	0.906563	6.01268	-5.93342	-10	M	83.1	173	37.1	65	24.0173
0.727706	0.742657	0.831246	0.510238	1.13258	0.667622	0.877461	7.26147	-5.10829	-10	M	167	183	60	42	45.6284
1.17044	1.39941	1.24622	0.81896	1.99467	0.85368	1.27032	10.8815	-9.00114	-10	W	51.8	163	23.5	24	15.8896
0.811792	0.997588	0.863468	0.511804	1.37784	0.605754	0.755507	11.171	-4.66322	-10	W	67.2	174	38	36	19.3103
1.2179	1.45681	1.29294	0.874232	1.90835	0.914229	1.41103	15.0686	-8.69969	-10	W	50.8	165	23.2	26	15.3939
1.09691	1.22202	1.20339	0.788733	1.73276	0.873336	1.29769	10.2869	-6.75233	-10	M	79	178	42.7	30	22.191
1.17745	1.22996	1.30839	0.827371	1.85117	1.05229	1.23669	7.65826	-10.1791	-10	W	52.3	167	30.1	45	15.6587
1.23329	1.25426	1.36918	0.966563	1.76827	1.16674	1.38516	12.2962	-8.32597	-10	W	85	174	50.8	40	28.1
0.884158	0.925529	0.945232	0.679707	1.42257	0.725188	1.014	5.93952	-6.49793	-10	M	88	190	53.9	36	24.4
0.808269	0.886142	0.878896	0.602829	1.18298	0.715087	0.911987	8.39242	-4.77056	-10	M	90	186	54	65	26
0.797455	0.741722	0.880865	0.655492	1.0656	0.7248	1.0334	7.46012	-7.08457	-5	M	86.6	190	44.1	47	22.7895
0.846028	0.80839	0.93292	0.685541	1.20553	0.768478	1.03337	5.88349	-6.73753	-5	M	82	180	40.1	33	22.7778
0.883199	0.885622	0.975463	0.68639	1.19998	0.780318	1.14318	9.92222	-8.04245	-5	M	94.8	178	45.2	60	26.6292
0.88003	0.877817	0.9849	0.695103	1.30145	0.823124	1.06478	5.70744	-6.38224	-5	M	119.5	185	48.3	62	32.2973
0.698934	0.602803	0.821493	0.566154	0.963373	0.71637	0.913342	6.03394	-5.80219	-5	M	104	203	54.3	32	25.6158
1.27037	1.23212	1.38538	1.04686	1.63579	1.18281	1.54341	13.241	-9.50018	-5	W	43.9	159	24	25	13.805
1.11069	1.10967	1.34951	0.761413	1.68737	1.16306	1.44514	6.51967	-8.90402	-5	M	63.4	166	21	87	19.0964
1.04334	1.13283	1.12452	0.776877	1.64544	0.890512	1.17982	7.92182	-6.98321	-5	M	70.8	175	39.4	72	20.2286
1.0054	0.857334	1.1511	0.879925	1.20477	0.9659	1.46051	6.14067	-8.2412	-5	M	70.4	170	37.2	67	20.7059
0.951334	0.955313	1.01169	0.800288	1.32206	0.775972	1.20409	9.36314	-7.76213	-5	M	74	187	34.7	27	19.7861
1.20501	1.12718	1.34357	0.961475	1.57494	1.07903	1.65472	11.2532	-12.4673	-5	W	56.8	163	24	25	17.4233
0.970907	1.07155	1.01824	0.747144	1.49777	0.73515	1.13058	4.28434	-7.87762	-5	W	68.9	163	19.6	57	21.135
0.612708	0.678507	0.669331	0.439992	1.0053	0.520667	0.614304	4.99511	-3.70174	-5	W	78.9	167	29.5	45	23.6228
1.05202	1.20079	1.13668	0.77987	1.67357	0.850251	1.2561	13.738	-8.4764	-5	W	59	165	22.8	27	17.8788
0.518125	0.504783	0.574813	0.444368	0.641028	0.499514	0.651374	5.70308	-2.45867	-5	W	102	163	29.6	50	31.2883
0.507501	0.527371	0.578118	0.39994	0.70893	0.502837	0.596018	4.36422	-2.93972	-5	M	92	178	35.4	63	25.8427
0.921384	0.862986	1.02531	0.783503	1.26785	0.847976	1.1357	6.14454	-7.32112	-5	M	85.3	190	65.2	36	22.4474
1.23187	1.29707	1.4437	0.865947	1.77329	1.24507	1.53785	14.394	-10.3211	-5	W	59.5	170	28.5	34	17.5
0.802381	0.835198	0.873107	0.63959	1.17775	0.692636	0.963171	7.55999	-4.79818	-5	W	58	163	24.5	25	17.7914
0.795797	0.895891	0.891936	0.567704	1.23139	0.691459	0.982937	12.1582	-6.24917	-5	M	89.3	169	43.9	32	26.4201
1.24	1.3537	1.34584	0.947431	1.97438	0.984749	1.45985	8.44911	-9.98585	-5	W	49.1	157	26.3	51	15.6369
0.60999	0.530434	0.684537	0.573907	0.703194	0.619041	0.78292	4.77387	-3.78307	-5	W	91.5	173	30.8	59	26.4451
0.921789	0.934075	1.00681	0.722343	1.2427	0.850161	1.14626	13.0442	-8.37971	-5	M	78.5	187	44.2	28	20.9893
0.867348	0.759182	0.976597	0.76979	1.1657	0.795623	1.17808	4.91728	-8.44208	-5	M	67	185	38.7	18	18.1081
0.84933	0.963962	0.968959	0.554568	1.32857	0.794441	0.856887	8.46385	-4.80964	-5	W	63.7	162	23.4	23	19.6605
0.806958	0.812896	0.961892	0.56666	1.19406	0.820623	1.0406	7.25177	-5.98676	-5	M	170.8	192	68.7	49	44.4792
0.696699	0.85481	0.760437	0.414245	1.14614	0.571711	0.591839	9.87337	-4.60291	-5	W	85.2	154	30.8	61	27.6623
0.64496	0.569057	0.798959	0.573024	0.85265	0.74501	0.83491	2.41841	-2.81535	-5	M	102.5	182	36.1	63	28.1593
0.811675	0.904566	0.873396	0.60565	1.19644	0.703952	0.886549	8.91849	-4.80668	-5	W	57.3	174	20.6	24	16.4655
0.706287	0.742272	0.837393	0.569608	1.00355	0.75394	0.799292	3.97001	-4.12201	-5	W	77.2	174	24.8	65	22.1839
0.747247	0.680942	0.82492	0.681665	0.954914	0.672593	0.96118	5.3884	-5.93193	-5	M	83.1	173	37.1	65	24.0173
0.733917	0.696199	0.848329	0.558794	1.01916	0.725697	0.947504	6.78959	-5.48397	-5	M	167	183	60	42	45.6284
1.17537	1.28314	1.27569	0.898048	1.87147	0.933421	1.38376	8.00872	-9.46535	-5	W	51.8	163	23.5	24	15.8896
0.873786	0.893251	0.932748	0.705634	1.23048	0.743347	1.04858	7.87847	-7.6726	-5	W	67.2	174	38	36	19.3103
1.21285	1.32443	1.33685	0.881092	1.68392	1.09991	1.47974	13.1585	-8.97173	-5	W	50.8	165	23.2	26	15.3939
1.09968	1.12027	1.2249	0.859446	1.63946	0.923781	1.38131	7.64205	-7.51648	-5	M	79	178	42.7	30	22.191
1.1653	1.11879	1.31851	0.884439	1.72298	1.11415	1.37885	6.12739	-10.8209	-5	W	52.3	167	30.1	45	15.6587
1.21818	1.14237	1.36173	1.04247	1.60047	1.18302	1.49554	9.7916	-8.94382	-5	W	85	174	50.8	40	28.1
0.877755	0.847468	0.951838	0.729207	1.2679	0.773941	1.1052	4.79318	-6.76078	-5	M	88	190	53.9	36	24.4
0.838032	0.837571	0.922653	0.686613	1.13343	0.77557	1.04054	7.17346	-5.14174	-5	M	90	186	54	65	26
0.786966	0.644436	0.887798	0.690251	0.951122	0.740621	1.13048	5.40099	-7.98605	0	M	86.6	190	44.1	47	22.7895
0.844871	0.749367	0.943671	0.7241	1.09232	0.804645	1.09916	5.57082	-7.33536	0	M	82	180	40.1	33	22.7778
0.888555	0.840723	1.0228	0.69477	1.19793	0.863804	1.15803	5.66948	-7.71236	0	M	94.8	178	45.2	60	26.6292
0.874397	0.834971	1.01963	0.689006	1.25243	0.885692	1.09839	5.0212	-7.13887	0	M	119.5	185	48.3	62	32.2973
0.720238	0.653935	0.87799	0.50193	1.04364	0.77583	0.948456	6.56718	-6.23202	0	M	104	203	54.3	32	25.6158
1.26125	1.19113	1.41603	1.07421	1.54224	1.26602	1.5705	11.0863	-8.93415	0	W	43.9	159	24	25	13.805
0.97015	0.889795	1.29053	0.739497	1.31057	1.08552	1.47024	5.10984	-8.89237	0	M	63.4	166	21	87	19.0964
0.991248	0.973936	1.08071	0.825027	1.35237	0.861863	1.2196	7.17449	-6.80315	0	M	70.8	175	39.4	72	20.2286
1.04441	0.854963	1.20776	0.950616	1.17204	1.0004	1.59328	8.52389	-8.17343	0	M	70.4	170	37.2	67	20.7059
1.00743	0.921506	1.09339	0.912108	1.33861	0.876335	1.34109	5.67245	-8.6511	0	M	74	187	34.7	27	19.7861
1.20419	1.04282	1.4128	0.949447	1.42764	1.17299	1.78242	9.5048	-14.7979	0	W	56.8	163	24	25	17.4233
0.981259	0.990752	1.05667	0.825997	1.39136	0.8246	1.21747	3.41216	-8.25789	0	W	68.9	163	19.6	57	21.135
0.59737	0.640635	0.671948	0.452548	0.929136	0.557897	0.609506	4.68404	-3.62209	0	W	78.9	167	29.5	45	23.6228
1.03353	1.14097	1.15201	0.714686	1.60353	0.928336	1.19477	11.4831	-7.95336	0	W	59	165	22.8	27	17.8788
0.522739	0.530416	0.582683	0.449859	0.672261	0.516775	0.593761	7.01548	-2.80189	0	W	102	163	29.6	50	31.2883
0.474388	0.452252	0.54932	0.406204	0.592952	0.488182	0.606609	3.70614	-2.90699	0	M	92	178	35.4	63	25.8427
0.955059	0.815669	1.09717	0.862111	1.17021	0.958178	1.29696	5.13702	-7.61005	0	M	85.3	190	65.2	36	22.4474
1.15437	1.17476	1.58337	0.78106	1.70369	1.45442	1.69404	14.8633	-11.866	0	W	59.5	170	28.5	34	17.5
0.780757	0.7579	0.867859	0.656707	1.11305	0.677342	1.01833	5.28139	-4.87017	0	W	58	163	24.5	25	17.7914
0.808118	0.859854	0.898945	0.607549	1.11487	0.741756	1.01632	11.502	-6.31464	0	M	89.3	169	43.9	32	26.4201
1.2308	1.23658	1.50918	0.832154	1.79389	1.28214	1.7143	11.6416	-12.6866	0	W	49.1	157	26.3	51	15.6369
0.602622	0.495304	0.677403	0.602325	0.647095	0.589477	0.850113	4.93267	-3.52849	0	W	91.5	173	30.8	59	26.4451
0.92939	0.883787	1.02403	0.778394	1.14649	0.872912	1.22727	10.588	-9.02821	0	M	78.5	187	44.2	28	20.9893
0.843154	0.730022	0.943752	0.76196	1.06078	0.763203	1.18857	4.52752	-8.24651	0	M	67	185	38.7	18	18.1081
0.851692	0.936894	0.99154	0.580502	1.25431	0.855192	0.915868	8.43553	-5.11464	0	W	63.7	162	23.4	23	19.6605
0.74054	0.659412	0.919132	0.596366	0.95149	0.862101	0.998798	6.53435	-5.80399	0	M	170.8	192	68.7	49	44.4792
0.648112	0.724588	0.741695	0.442718	1.01022	0.625595	0.728321	5.65838	-6.1728	0	W	85.2	154	30.8	61	27.6623
0.647976	0.62322	0.800844	0.54346	0.913478	0.735262	0.766937	3.32539	-3.68924	0	M	102.5	182	36.1	63	28.1593
0.801241	0.870207	0.877034	0.598322	1.15483	0.737709	0.864382	6.99521	-4.72322	0	W	57.3	174	20.6	24	16.4655
0.694556	0.769682	0.841954	0.526179	1.04925	0.728567	0.771706	3.77179	-4.22915	0	W	77.2	174	24.8	65	22.1839
0.763286	0.721322	0.84269	0.682037	0.942303	0.723316	0.94072	6.18167	-6.00177	0	M	83.1	173	37.1	65	24.0173
0.735111	0.625023	0.872394	0.618345	0.872313	0.796642	1.00157	6.27393	-5.19164	0	M	167	183	60	42	45.6284
1.15937	1.17589	1.28467	0.921975	1.63918	1.02218	1.43701	8.19834	-9.48636	0	W	51.8	163	23.5	24	15.8896
0.911779	0.856603	1.0078	0.757757	1.15886	0.880091	1.13623	7.93441	-8.373	0	W	67.2	174	38	36	19.3103
1.14474	1.22457	1.25747	0.82166	1.62565	1.06685	1.33266	15.3965	-8.86385	0	W	50.8	165	23.2	26	15.3939
1.0802	1.00657	1.26902	0.85229	1.49208	1.0671	1.41623	6.6891	-7.01547	0	M	79	178	42.7	30	22.191
1.18297	1.13227	1.38271	0.871917	1.74421	1.1866	1.44843	6.25356	-12.42	0	W	52.3	167	30.1	45	15.6587
1.24216	1.00573	1.43145	1.19231	1.42063	1.25128	1.68017	7.40613	-10.6186	0	W	85	174	50.8	40	28.1
0.901988	0.80741	0.998411	0.785134	1.1195	0.873754	1.15927	5.77414	-6.61234	0	M	88	190	53.9	36	24.4
0.803413	0.754625	0.921568	0.702682	1.04934	0.805474	1.0416	5.27325	-5.90027	0	M	90	186	54	65	26
0.761533	0.575439	0.882601	0.678959	0.867964	0.721869	1.19785	4.966	-7.81506	5	M	86.6	190	44.1	47	22.7895
0.846467	0.692284	0.955756	0.776859	1.00705	0.804526	1.20342	4.92115	-7.95051	5	M	82	180	40.1	33	22.7778
0.87214	0.766017	1.01231	0.722154	1.13667	0.861767	1.17565	3.62514	-7.88962	5	M	94.8	178	45.2	60	26.6292
0.871781	0.778112	1.02316	0.732799	1.16517	0.891553	1.15632	3.54143	-7.07117	5	M	119.5	185	48.3	62	32.2973
0.750431	0.633663	0.896963	0.584407	1.03252	0.795598	0.987295	5.6911	-5.9797	5	M	104	203	54.3	32	25.6158
1.2595	1.10955	1.42449	1.13967	1.42259	1.26848	1.67805	10.7702	-9.09761	5	W	43.9	159	24	25	13.805
0.987753	0.887074	1.35458	0.815029	1.2853	1.14935	1.64654	4.28916	-9.04634	5	M	63.4	166	21	87	19.0964
1.02247	0.976105	1.11583	0.854036	1.33575	0.90783	1.27939	7.30229	-7.36941	5	M	70.8	175	39.4	72	20.2286
1.01469	0.76647	1.15678	0.959492	1.03681	0.937178	1.59528	8.45199	-8.17021	5	M	70.4	170	37.2	67	20.7059
0.998482	0.832625	1.10227	0.950276	1.24952	0.892778	1.40553	5.14228	-9.01758	5	M	74	187	34.7	27	19.7861
1.18482	0.978039	1.39557	1.00298	1.36477	1.13518	1.85953	7.76943	-14.033	5	W	56.8	163	24	25	17.4233
0.995142	0.94643	1.06518	0.894088	1.33948	0.817318	1.30059	2.89441	-9.49253	5	W	68.9	163	19.6	57	21.135
0.587035	0.58168	0.669295	0.48736	0.842244	0.581449	0.657423	3.27065	-3.62882	5	W	78.9	167	29.5	45	23.6228
1.07568	1.12303	1.21909	0.78389	1.56982	1.04305	1.30528	8.71695	-8.29398	5	W	59	165	22.8	27	17.8788
0.510409	0.496493	0.557938	0.457862	0.612262	0.476883	0.640776	7.26933	-2.44174	5	W	102	163	29.6	50	31.2883
0.481516	0.44058	0.570038	0.430479	0.573445	0.520536	0.635477	2.98736	-2.96822	5	M	92	178	35.4	63	25.8427
0.927676	0.730507	1.06382	0.888369	1.04257	0.917774	1.3145	4.74392	-7.73067	5	M	85.3	190	65.2	36	22.4474
1.23028	1.20649	1.56015	0.840269	1.82987	1.37101	1.70774	7.91846	-11.7563	5	W	59.5	170	28.5	34	17.5
0.780208	0.760005	0.890262	0.630784	1.14228	0.713736	1.01435	5.41813	-4.97505	5	W	58	163	24.5	25	17.7914
0.820199	0.805337	0.919791	0.647269	1.03797	0.775328	1.10626	10.29	-7.0354	5	M	89.3	169	43.9	32	26.4201
1.19333	1.13141	1.46115	0.875364	1.60838	1.25839	1.73694	9.44305	-11.8338	5	W	49.1	157	26.3	51	15.6369
0.591851	0.463341	0.667553	0.611667	0.605828	0.578546	0.844621	4.67888	-3.9434	5	W	91.5	173	30.8	59	26.4451
0.936278	0.816598	1.05864	0.814083	1.13578	0.899456	1.32357	5.08141	-10.0368	5	M	78.5	187	44.2	28	20.9893
0.828628	0.695393	0.937032	0.768411	1.00823	0.73598	1.22261	4.64338	-8.75054	5	M	67	185	38.7	18	18.1081
0.853047	0.90457	1.00502	0.616465	1.19746	0.898906	0.952706	7.0166	-5.47693	5	W	63.7	162	23.4	23	19.6605
0.763321	0.659873	0.940028	0.646773	0.957907	0.885967	1.01889	5.05236	-5.90961	5	M	170.8	192	68.7	49	44.4792
0.648333	0.67613	0.723034	0.509498	0.906695	0.592457	0.786967	4.19476	-5.64684	5	W	85.2	154	30.8	61	27.6623
0.680735	0.630567	0.847634	0.610503	0.912377	0.800663	0.848449	2.90283	-3.17133	5	M	102.5	182	36.1	63	28.1593
0.81145	0.831779	0.899032	0.632595	1.06462	0.802258	0.920473	8.20463	-4.99732	5	W	57.3	174	20.6	24	16.4655
0.695184	0.759186	0.826417	0.534329	1.0159	0.723163	0.789329	3.87507	-4.54419	5	W	77.2	174	24.8	65	22.1839
0.768766	0.688243	0.857176	0.71848	0.913175	0.730759	1.01402	4.37949	-6.13066	5	M	83.1	173	37.1	65	24.0173
0.734373	0.581769	0.879061	0.661183	0.79964	0.764516	1.06318	5.67102	-4.89374	5	M	167	183	60	42	45.6284
1.12963	1.10486	1.26107	0.893139	1.53976	1.02549	1.42881	6.85611	-9.43035	5	W	51.8	163	23.5	24	15.8896
0.885681	0.795617	1.01003	0.737777	1.08035	0.887961	1.16832	6.67335	-8.73069	5	W	67.2	174	38	36	19.3103
1.16643	1.16726	1.31171	0.903034	1.52563	1.13539	1.44398	9.02523	-9.2427	5	W	50.8	165	23.2	26	15.3939
1.08118	0.940484	1.2875	0.887936	1.41029	1.10065	1.51431	6.41178	-7.24152	5	M	79	178	42.7	30	22.191
1.16733	1.09257	1.35395	0.921747	1.61004	1.15453	1.51754	5.21256	-11.7765	5	W	52.3	167	30.1	45	15.6587
1.21595	0.910113	1.41201	1.21889	1.2669	1.18007	1.79403	7.9966	-10.0029	5	W	85	174	50.8	40	28.1
0.906058	0.747333	1.0105	0.82569	1.02469	0.888663	1.22555	5.46182	-7.05066	5	M	88	190	53.9	36	24.4
0.810577	0.711166	0.904352	0.74422	0.985274	0.743815	1.13106	3.95143	-5.92809	5	M	90	186	54	65	26
0.739882	0.534821	0.859699	0.692161	0.816007	0.687489	1.24282	4.4181	-7.85549	10	M	86.6	190	44.1	47	22.7895
0.848789	0.68939	0.950796	0.809184	0.971368	0.777657	1.24425	4.72989	-7.97435	10	M	82	180	40.1	33	22.7778
0.848593	0.716763	0.972609	0.733899	1.09106	0.78037	1.20657	4.24866	-8.07449	10	M	94.8	178	45.2	60	26.6292
0.86833	0.770452	1.01289	0.739613	1.14903	0.869162	1.17704	3.58556	-7.18761	10	M	119.5	185	48.3	62	32.2973
0.75318	0.635591	0.873741	0.619171	0.997803	0.753144	1.00857	5.84928	-6.22517	10	M	104	203	54.3	32	25.6158
1.26689	1.08896	1.42658	1.15391	1.39483	1.24904	1.75141	11.9878	-9.82769	10	W	43.9	159	24	25	13.805
1.02981	0.894623	1.37467	0.844301	1.2383	1.1492	1.71755	5.80327	-10.2102	10	M	63.4	166	21	87	19.0964
1.04094	0.975718	1.13042	0.906733	1.32691	0.877525	1.37925	6.18919	-7.80509	10	M	70.8	175	39.4	72	20.2286
1.00377	0.777707	1.14425	0.939041	1.01993	0.908403	1.55618	9.37011	-7.93498	10	M	70.4	170	37.2	67	20.7059
0.98078	0.819475	1.06862	0.950748	1.23601	0.827123	1.40314	5.17324	-9.22313	10	M	74	187	34.7	27	19.7861
1.17698	0.938424	1.37377	1.04598	1.35005	1.08749	1.92378	6.73584	-14.148	10	W	56.8	163	24	25	17.4233
0.997652	0.94439	1.05546	0.92488	1.35289	0.766891	1.31702	3.33271	-10.5839	10	W	68.9	163	19.6	57	21.135
0.583126	0.550171	0.660764	0.494373	0.802821	0.566912	0.690567	2.92424	-3.7263	10	W	78.9	167	29.5	45	23.6228
1.08429	1.10231	1.23482	0.807042	1.50242	1.06951	1.37875	9.38183	-8.31953	10	W	59	165	22.8	27	17.8788
0.507655	0.483275	0.556575	0.460248	0.607491	0.475162	0.65015	6.08726	-2.49726	10	W	102	163	29.6	50	31.2883
0.483069	0.426968	0.569206	0.429182	0.560821	0.50724	0.652851	2.6156	-3.22408	10	M	92	178	35.4	63	25.8427
0.923543	0.714789	1.05182	0.894013	1.01284	0.887258	1.33622	4.58198	-8.31568	10	M	85.3	190	65.2	36	22.4474
1.23028	1.20649	1.56015	0.840269	1.82987	1.37101	1.70774	7.91846	-11.7563	10	W	59.5	170	28.5	34	17.5
0.80471	0.78345	0.893475	0.673048	1.10977	0.696292	1.06773	5.91168	-4.88043	10	W	58	163	24.5	25	17.7914
0.808424	0.759551	0.889336	0.676249	0.997455	0.703363	1.16659	7.6713	-7.60575	10	M	89.3	169	43.9	32	26.4201
1.17532	1.11179	1.44228	0.853989	1.58679	1.21917	1.74253	9.47633	-12.0951	10	W	49.1	157	26.3	51	15.6369
0.571469	0.456105	0.635426	0.594934	0.588747	0.544827	0.812231	4.60796	-4.52202	10	W	91.5	173	30.8	59	26.4451
0.926795	0.775937	1.04888	0.855709	1.10494	0.882892	1.35654	4.34692	-10.193	10	M	78.5	187	44.2	28	20.9893
0.812226	0.65798	0.926113	0.758801	1.00127	0.707622	1.22832	5.15433	-8.98832	10	M	67	185	38.7	18	18.1081
0.843377	0.869367	0.994796	0.633284	1.14552	0.904623	0.976599	6.78705	-5.21991	10	W	63.7	162	23.4	23	19.6605
0.75615	0.651141	0.949515	0.598408	0.963524	0.883773	1.04138	4.05132	-6.36398	10	M	170.8	192	68.7	49	44.4792
0.652635	0.67572	0.717266	0.519423	0.914279	0.55535	0.812434	4.25983	-5.27179	10	W	85.2	154	30.8	61	27.6623
0.698406	0.654472	0.891626	0.635915	0.920033	0.852548	0.936384	2.77067	-2.68464	10	M	102.5	182	36.1	63	28.1593
0.826372	0.854388	0.907089	0.650419	1.10436	0.790039	0.972615	7.22794	-4.95362	10	W	57.3	174	20.6	24	16.4655
0.683814	0.739948	0.80987	0.510031	0.985228	0.718451	0.788569	3.84557	-4.64204	10	W	77.2	174	24.8	65	22.1839
0.764866	0.653456	0.843358	0.741084	0.873171	0.702726	1.06138	3.9146	-6.32166	10	M	83.1	173	37.1	65	24.0173
0.73968	0.582283	0.862079	0.683715	0.829469	0.736554	1.09024	4.23719	-5.1625	10	M	167	183	60	42	45.6284
1.14052	1.08273	1.27866	0.911903	1.52953	1.03536	1.48079	6.85077	-9.50889	10	W	51.8	163	23.5	24	15.8896
0.91715	0.834301	1.02311	0.749172	1.16976	0.876758	1.18883	4.86826	-9.40843	10	W	67.2	174	38	36	19.3103
1.17803	1.11378	1.31664	0.962828	1.48435	1.12668	1.51966	5.84319	-9.41162	10	W	50.8	165	23.2	26	15.3939
1.06182	0.964041	1.21182	0.910109	1.40515	0.94854	1.53835	6.99757	-7.32119	10	M	79	178	42.7	30	22.191
1.17863	1.0649	1.36371	0.958715	1.58475	1.1291	1.61168	5.56868	-12.2583	10	W	52.3	167	30.1	45	15.6587
1.22638	0.915885	1.41513	1.22352	1.24943	1.16705	1.85935	7.69127	-11.1641	10	W	85	174	50.8	40	28.1
0.892922	0.74031	0.985823	0.831742	1.02077	0.839007	1.27613	4.60732	-7.57919	10	M	88	190	53.9	36	24.4
0.792549	0.695676	0.873837	0.742853	0.987152	0.713261	1.13702	3.43152	-5.39527	10	M	90	186	54	65	26
0.743409	0.563898	0.843033	0.71766	0.827746	0.63564	1.2803	4.26932	-7.94625	15	M	86.6	190	44.1	47	22.7895
0.850458	0.683451	0.951476	0.814877	0.990073	0.745517	1.2661	5.18588	-8.08706	15	M	82	180	40.1	33	22.7778
0.847841	0.686531	0.954805	0.782294	1.05165	0.734193	1.25067	4.76287	-8.4208	15	M	94.8	178	45.2	60	26.6292
0.876123	0.777447	1.01049	0.752538	1.1313	0.866023	1.17891	4.10021	-7.4377	15	M	119.5	185	48.3	62	32.2973
0.755081	0.629711	0.870669	0.635606	0.969168	0.738587	1.03751	5.8371	-6.54468	15	M	104	203	54.3	32	25.6158
1.24712	0.966487	1.39518	1.19442	1.33325	1.13379	1.87505	8.06058	-11.8328	15	W	43.9	159	24	25	13.805
0.953489	0.785416	1.42951	0.904643	1.43701	1.35565	1.50833	4.5276	-4.25113	15	M	63.4	166	21	87	19.0964
1.03667	0.945487	1.13249	0.890056	1.29312	0.90618	1.36618	5.94579	-8.17876	15	M	70.8	175	39.4	72	20.2286
1.00156	0.818353	1.17627	0.901978	1.07627	0.930989	1.52892	7.85331	-7.40459	15	M	70.4	170	37.2	67	20.7059
0.974215	0.761356	1.08044	0.976311	1.16593	0.836901	1.45475	4.84648	-9.83318	15	M	74	187	34.7	27	19.7861
1.16095	0.914544	1.32869	1.08843	1.35231	0.998613	1.97457	6.60009	-14.1547	15	W	56.8	163	24	25	17.4233
1.00033	0.929185	1.05152	0.959382	1.35833	0.724813	1.37318	4.21589	-11.1087	15	W	68.9	163	19.6	57	21.135
0.575842	0.530837	0.643985	0.505085	0.759474	0.540866	0.716159	2.80946	-3.81557	15	W	78.9	167	29.5	45	23.6228
1.06811	1.08388	1.20374	0.819747	1.43764	1.01723	1.39198	9.66866	-8.10697	15	W	59	165	22.8	27	17.8788
0.502001	0.473304	0.54565	0.462232	0.582525	0.45823	0.657516	6.76394	-2.37496	15	W	102	163	29.6	50	31.2883
0.482576	0.416853	0.545144	0.442421	0.547447	0.460235	0.664998	2.70325	-3.34858	15	M	92	178	35.4	63	25.8427
0.933574	0.737743	1.06776	0.879612	1.02962	0.876801	1.36418	4.24797	-9.06473	15	M	85.3	190	65.2	36	22.4474
1.23028	1.20649	1.56015	0.840269	1.82987	1.37101	1.70774	7.91846	-11.7563	15	W	59.5	170	28.5	34	17.5
0.801455	0.769781	0.887714	0.677848	1.06996	0.692148	1.08088	5.80939	-4.99693	15	W	58	163	24.5	25	17.7914
0.822094	0.766889	0.900783	0.696404	1.0325	0.688096	1.2215	6.21523	-8.20197	15	M	89.3	169	43.9	32	26.4201
1.17234	1.13793	1.38089	0.881443	1.59095	1.09795	1.75184	9.09245	-11.7973	15	W	49.1	157	26.3	51	15.6369
0.558482	0.445338	0.627102	0.574067	0.571334	0.541317	0.777762	3.63953	-4.66476	15	W	91.5	173	30.8	59	26.4451
0.914669	0.711119	1.02538	0.89314	1.05257	0.841192	1.39636	4.68501	-10.598	15	M	78.5	187	44.2	28	20.9893
0.840421	0.669841	0.952728	0.80006	1.04348	0.731218	1.27124	5.29649	-9.57315	15	M	67	185	38.7	18	18.1081
0.834062	0.851376	0.971059	0.616715	1.1434	0.869004	0.956091	5.94925	-5.59941	15	W	63.7	162	23.4	23	19.6605
0.729875	0.627525	0.903893	0.568253	0.922126	0.814694	1.02385	3.86092	-6.63662	15	M	170.8	192	68.7	49	44.4792
0.656122	0.662085	0.727465	0.525481	0.886773	0.581613	0.826405	3.52145	-5.11186	15	W	85.2	154	30.8	61	27.6623
0.703048	0.639217	0.886292	0.642672	0.937161	0.836121	0.910542	2.98743	-3.03361	15	M	102.5	182	36.1	63	28.1593
0.824314	0.842592	0.893288	0.675	1.1137	0.736019	1.02032	6.16685	-5.06562	15	W	57.3	174	20.6	24	16.4655
0.682158	0.732532	0.799022	0.514451	0.955366	0.712713	0.792937	3.35806	-4.68859	15	W	77.2	174	24.8	65	22.1839
0.797776	0.68295	0.865482	0.779766	0.925201	0.691939	1.13415	3.71499	-7.06187	15	M	83.1	173	37.1	65	24.0173
0.730465	0.555056	0.851616	0.674923	0.812186	0.730141	1.08635	3.44946	-5.32452	15	M	167	183	60	42	45.6284
1.1451	1.10286	1.28023	0.914633	1.57989	0.999345	1.50858	7.49331	-9.53046	15	W	51.8	163	23.5	24	15.8896
0.882333	0.804227	0.979997	0.717259	1.14469	0.832192	1.12486	4.93272	-8.2023	15	W	67.2	174	38	36	19.3103
1.15825	1.04594	1.29107	0.980708	1.48642	1.07581	1.53159	8.80139	-9.44065	15	W	50.8	165	23.2	26	15.3939
1.08328	0.97448	1.20828	0.942839	1.42502	0.937376	1.53647	6.69111	-7.693	15	M	79	178	42.7	30	22.191
1.16915	1.03678	1.3654	0.953742	1.59287	1.09197	1.67156	5.81149	-13.0288	15	W	52.3	167	30.1	45	15.6587
1.21858	0.960273	1.45602	1.06594	1.36908	1.22212	1.84512	7.67946	-12.3829	15	W	85	174	50.8	40	28.1
0.884479	0.73481	0.961913	0.860367	1.01496	0.784281	1.31578	4.62532	-7.96133	15	M	88	190	53.9	36	24.4
0.821961	0.706888	0.911895	0.788412	1.04225	0.71414	1.21203	3.12871	-5.67025	15	M	90	186	54	65	26
0.72709	0.535303	0.81176	0.736924	0.806193	0.566495	1.30744	3.91789	-7.90068	20	M	86.6	190	44.1	47	22.7895
0.852389	0.680421	0.94527	0.836719	0.996512	0.738489	1.27596	5.82767	-8.20623	20	M	82	180	40.1	33	22.7778
0.82833	0.658884	0.932729	0.76764	1.06295	0.696684	1.24619	5.98817	-8.31041	20	M	94.8	178	45.2	60	26.6292
0.86175	0.744533	1.00528	0.739016	1.12085	0.853276	1.18867	5.01592	-7.70626	20	M	119.5	185	48.3	62	32.2973
0.752801	0.630941	0.853675	0.647141	0.957849	0.705573	1.0508	6.02212	-6.60671	20	M	104	203	54.3	32	25.6158
1.22433	0.881753	1.34734	1.2308	1.29152	1.04958	1.91386	8.80891	-12.0126	20	W	43.9	159	24	25	13.805
1.03367	0.860334	1.31854	0.867506	1.26867	1.0739	1.70446	5.02414	-10.3517	20	M	63.4	166	21	87	19.0964
1.05412	0.954765	1.14811	0.930523	1.30892	0.90821	1.40604	5.60129	-8.25876	20	M	70.8	175	39.4	72	20.2286
0.974461	0.777578	1.13146	0.898632	1.01995	0.872403	1.53847	7.8561	-7.19397	20	M	70.4	170	37.2	67	20.7059
0.961993	0.753118	1.05877	0.975225	1.18761	0.761675	1.49111	5.36319	-10.221	20	M	74	187	34.7	27	19.7861
1.11479	0.861514	1.23506	1.12185	1.27223	0.865858	2.01916	6.61672	-14.0819	20	W	56.8	163	24	25	17.4233
1.00199	0.9134	1.05915	0.957094	1.39081	0.695555	1.41556	5.60674	-11.6136	20	W	68.9	163	19.6	57	21.135
0.56854	0.51617	0.628741	0.513162	0.729062	0.504989	0.741721	2.82829	-3.8603	20	W	78.9	167	29.5	45	23.6228
1.068	1.05998	1.20207	0.825455	1.43871	1.00297	1.43884	9.66121	-8.61689	20	W	59	165	22.8	27	17.8788
0.499063	0.469725	0.547093	0.45759	0.585477	0.47161	0.636129	6.22435	-2.42862	20	W	102	163	29.6	50	31.2883
0.491833	0.423894	0.559808	0.435345	0.572099	0.479984	0.661478	2.8663	-3.61275	20	M	92	178	35.4	63	25.8427
0.939719	0.716143	1.07065	0.915408	0.997357	0.855243	1.44111	4.07866	-9.46781	20	M	85.3	190	65.2	36	22.4474
1.22657	1.13422	1.55531	0.850091	1.81825	1.34146	1.75198	8.76398	-12.6691	20	W	59.5	170	28.5	34	17.5
0.786956	0.773989	0.86577	0.654482	1.06719	0.660083	1.04725	6.39152	-4.99405	20	W	58	163	24.5	25	17.7914
0.780504	0.637254	0.871703	0.689482	0.887166	0.708467	1.20641	5.33742	-8.20111	20	M	89.3	169	43.9	32	26.4201
1.1788	1.13851	1.35144	0.920687	1.53665	1.06179	1.71839	8.94619	-11.1136	20	W	49.1	157	26.3	51	15.6369
0.557418	0.471476	0.650347	0.549939	0.618363	0.587151	0.746016	3.06973	-4.17461	20	W	91.5	173	30.8	59	26.4451
0.881726	0.632209	0.978456	0.929616	1.02799	0.762595	1.40956	5.78685	-10.5975	20	M	78.5	187	44.2	28	20.9893
0.852598	0.69389	0.983541	0.77562	1.09821	0.778279	1.26842	5.11273	-9.7193	20	M	67	185	38.7	18	18.1081
0.833015	0.857195	0.950967	0.598094	1.15898	0.837094	0.951748	6.33742	-5.75011	20	W	63.7	162	23.4	23	19.6605
0.796854	0.680112	0.969245	0.623205	0.997243	0.898763	1.07683	3.58502	-6.64632	20	M	170.8	192	68.7	49	44.4792
0.665777	0.649653	0.750019	0.543009	0.852928	0.648329	0.822627	3.21598	-4.78421	20	W	85.2	154	30.8	61	27.6623
0.762796	0.709082	0.985217	0.689359	1.03268	0.935617	1.03591	2.69426	-3.01285	20	M	102.5	182	36.1	63	28.1593
0.816072	0.828584	0.869425	0.693	1.14411	0.65631	1.06885	6.85279	-5.37243	20	W	57.3	174	20.6	24	16.4655
0.676581	0.721737	0.778631	0.510484	0.930989	0.690702	0.779635	3.48939	-4.60652	20	W	77.2	174	24.8	65	22.1839
0.766568	0.657135	0.826112	0.750999	0.907608	0.645635	1.11473	3.94351	-6.50894	20	M	83.1	173	37.1	65	24.0173
0.720414	0.605953	0.830591	0.634666	0.857981	0.726504	1.03642	3.54073	-5.65617	20	M	167	183	60	42	45.6284
1.14984	1.0791	1.28482	0.948904	1.54229	0.999383	1.56194	8.51299	-9.32861	20	W	51.8	163	23.5	24	15.8896
0.875589	0.749013	0.985537	0.730716	1.09377	0.825299	1.18545	5.16478	-8.64602	20	W	67.2	174	38	36	19.3103
1.13429	1.00214	1.26403	0.981619	1.4397	1.04313	1.52826	10.9343	-9.2716	20	W	50.8	165	23.2	26	15.3939
1.05203	0.950275	1.18087	0.911207	1.45447	0.856933	1.57265	8.35641	-8.09775	20	M	79	178	42.7	30	22.191
1.15889	0.967205	1.39653	0.946992	1.63242	1.07822	1.75927	6.7315	-14.7893	20	W	52.3	167	30.1	45	15.6587
1.20238	0.949212	1.40573	1.04398	1.36894	1.15451	1.81899	6.47585	-12.3745	20	W	85	174	50.8	40	28.1
0.873549	0.691971	0.950985	0.877039	0.995919	0.743859	1.34895	4.75833	-8.26183	20	M	88	190	53.9	36	24.4
0.773316	0.685432	0.837394	0.737273	0.95049	0.644072	1.11671	3.2662	-5.95834	20	M	90	186	54	65	26
